# Supplementary material for: pyDarwin machine learning algorithms application and comparison in nonlinear mixed-effect model selection and optimization
Source: J Pharmacokinet Pharmacodyn. 2024 Jun 28;51(6):785–96. doi: 10.1007/s10928-024-09932-9 (PMC11579193; doi:10.1007/s10928-024-09932-9)
Supplement: Supplementary file 1 — Supplementary file1 (TXT 1 KB) [file 10928_2024_9932_MOESM1_ESM.txt]

Supplementary Material 1 � Template file

$PROBLEM    1,2,3 compartment pydarwin fitting
$INPUT       ID TIME AMT RATE DV MDV EVID WT AGE SEX BUN SCR OCC

$DATA      {data_dir}/data.csv IGNORE=@
           
$SUBROUTINE {ADVAN[1]} 
 
$PK      
 
  CWTKGONE = WT/81  ;; WEIGHT CENTERED ON ONE
  CWTKGZERO = WT-81 ;; WEIGHT CENTERED ON ZERO
  CAGE = AGE/60     ;; AGE CENTERED ON ONE
  CSCR = SCR/0.9  
  {IOVV[1]}  
  {IOVCL[1]}  
  {ADVAN[2]}
  TVV=THETA(1){V~WT[1]}{V~SEX[1]}{V~AGE[1]}  *EXP(IOVV)
  V1=TVV*EXP(ETA(2)) ;; V1 FOR TRANS 4, V FOR TRANS2  
  
  S1=V1
  TVCL=THETA(2){CL~SCR[1]}{CL~WT[1]}{CL~SEX[1]}{CL~AGE[1]} *EXP(IOVCL)
  CL=TVCL*EXP(ETA(1)) 
    
  {ADVAN[3]}    
$ERROR     	
 REP = IREP      
 IPRED =F  
 IOBS = F {RESERR[1]}
 Y=IOBS
$THETA      
 (0,80) 	; THETA(1) V  UNITS = L  
 (0,8) 		; THETA(2) CL UNITS = L/HR
 {ADVAN[4]}   
 {V~WT[2]}  
 {V~SEX[2]} 
 {V~AGE[2]}  
 {CL~SCR[2]}
 {CL~WT[2]} 
 {CL~AGE[2]}
 {CL~SEX[2]}  
$OMEGA    
 0.1  		; ETA(1) CLEARANCE 
 0.4  		; ETA(2) VOLUME  
  
  {IOVV[2]}  
  {IOVCL[2]}  
{ADVAN[5]}  
$SIGMA   
 {RESERR[2]}

$EST METHOD=COND INTER MAX = 9999 MSFO=MSF1  
$COV UNCOND PRINT=E  PRECOND=1 PRECONDS=TOS  MATRIX = R
