# Supplementary material for: pyDarwin machine learning algorithms application and comparison in nonlinear mixed-effect model selection and optimization
Source: J Pharmacokinet Pharmacodyn. 2024 Jun 28;51(6):785–96. doi: 10.1007/s10928-024-09932-9 (PMC11579193; doi:10.1007/s10928-024-09932-9)
Supplement: Supplementary file 2 — Supplementary file2 (TXT 5.45 KB) [file 10928_2024_9932_MOESM2_ESM.txt]

Supplementary Material 2 � Tokens file

{
    "ADVAN": [
        [
            "ADVAN11 TRANS4",
            "{IOVQ2[1]}",
            "Q2=THETA(THQ2){Q~WT[1]}{IOVQ2[2]}{BSVQ2[1]} \n Q3=THETA(THQ3){Q2~WT[1]}{BSVQ3[1]} \n  V2=THETA(THV2){V2~WT[1]}{BSVV2[1]}\n  V3=THETA(THV3){V3~WT[1]}{BSVV3[1]}",
            "(0,90) \t; THETA(THQ2) Q2 \n (0,11)\t; THETA(THQ3) Q3 \n (0,66) \t; THETA(THV2) V2  \n (0,150) \t; THETA(THV3) V3 \n{Q~WT[2]} \t ; init for Q2~WT \n{Q2~WT[2]} \t ; init for Q2~WT \n{V2~WT[2]} \t ; init for V2~WT\n{V3~WT[2]} \t ; init for V3~WT",
            "{IOVQ2[3]} \t ; init for IOV on Q\n {BSVQ2[2]} ;;ETA(BSVQ2) BSV on Q2 \n{BSVQ3[2]} ;;ETA(BSVQ3) BSV on Q3 \n{BSVV2[2]} ;;ETA(BSVV2) BSV on V2 \n{BSVV3[2]} ;;ETA(BSVV2) BSV on V3 "
        ],
        [
            "ADVAN3 TRANS4",
            "{IOVQ2[1]}",
            "Q=THETA(THQ) {Q~WT[1]}{IOVQ2[2]}{BSVQ2[1]} \n  V2=THETA(THV2){V2~WT[1]}{BSVV2[1]}",
            "(0,50)  \t ; THETA(THQ) Q \n (0,60) \t ; THETA(THV2) V2 \n{Q~WT[2]} \n{V2~WT[2]} \t ; init for Q~WT",
            "{IOVQ2[3]} \t ; init for IOV on Q\n{BSVQ2[2]} ;;ETA(BSVQ2) BSV on Q\n {BSVV2[2]} ;;ETA(BSVV2) BSV on V2 "
        ], 
        [
            "ADVAN1 TRANS2",
            ";; NO V2 OR Q2",
            "V = V1 ; DIFFERENT NAME FOR V in TRANS2 THAN TRANS4",
            ";; THETA 1 compartment",
            ";; OMEGA 1 compartment"
        ]
    ],
    "BSVQ2": [
        [
            "*EXP(ETA(BSVQ2))",
            "$OMEGA \n  (0.4) \t; ETA(BSVQ2)"
        ],
        [
            "",
            ""
        ]
    ],
    "BSVQ3": [
        [
            "*EXP(ETA(BSVQ3))",
            "$OMEGA \n  (0.4) \t; ETA(BSVQ3)"
        ],
        [
            "",
            ""
        ]
    ],
    "BSVV2": [
        [
            "*EXP(ETA(BSVV2))",
            "$OMEGA \n  (0.2) \t; ETA(BSVV2)"
        ],
        [
            "",
            ""
        ]
    ],
    "BSVV3": [
        [
            "*EXP(ETA(BSVV3))",
            "$OMEGA \n  (0.2) \t; ETA(BSVV3)"
        ],
        [
            "",
            ""
        ]
    ],
    "Q~WT": [
        [
            "*CWTKGONE**THETA(Q~WT)",
            "(-1,0.5) \t; THETA(Q~WT) Q~WT POWER"
        ],
        [
            "",
            ""
        ]
    ],
    "Q2~WT": [
        [
            "*CWTKGONE**THETA(Q2~WT)",
            "(-1,0.5) \t; THETA(Q2~WT) Q2~WT POWER"
        ],
        [
            "",
            ""
        ]
    ],
    "V~WT": [
        [
            "*CWTKGONE**THETA(V~WT)",
            "(-2,1) \t; THETA(V~WT) POWER volume~WT "
        ],
        [
            "",
            ""
        ]
    ],
    "V2~WT": [
        [
            "",
            ""
        ],
        [
            "*CWTKGONE**THETA(V2~WT)",
            "(-1,0.6) \t; THETA(V2~WT) V2~WT POWER"
        ]
    ],
    "V3~WT": [
        [
            "*CWTKGONE**THETA(V3~WT)",
            "(-1,0.6) \t; THETA(V3~WT) V3~WT POWER"
        ],
        [
            "",
            ""
        ]
    ],
    "V~AGE": [
        [
            "*CAGE**THETA(V~AGE)",
            "(-4,-0.1) \t; THETA(V~AGE) POWER volume~AGE "
        ],
        [
            "",
            ""
        ]
    ],
    "V~SEX": [
        [
            "*EXP(THETA(V~SEX)*SEX)",
            "(-4,0.2) \t; THETA(V~SEX) volume~SEX "
        ],
        [
            "",
            ""
        ]
    ],
    "CL~SEX": [
        [
            "*EXP(THETA(CL~SEX)*SEX)",
            "(-4,0.2) \t; THETA(CL~SEX) CL~SEX "
        ],
        [
            "",
            ""
        ]
    ],
    "CL~WT": [
        [
            "*CWTKGONE**THETA(CL~WT)",
            "(-4,.7) \t; THETA(CL~WT) POWER clearance~WT "
        ],
        [
            "",
            ""
        ]
    ],
    "CL~SCR": [
        [
            "*CSCR**THETA(CL~SCR)",
            "(-4,.2) \t; THETA(CL~SCR) POWER clearance~SCR "
        ],
        [
            "",
            ""
        ]
    ],
    "CL~AGE": [
        [
            "*CAGE**THETA(CL~AGE)",
            "(-4,.7) \t; THETA(CL~AGE) POWER clearance~AGE "
        ],
        [
            "",
            ""
        ]
    ],
    "IOVCL": [
        [
            "IF(OCC.EQ.1) IOVCL = ETA(IOVCLA) \n  IF(OCC.EQ.2) IOVCL = ETA(IOVCLB) \n  IF(OCC.EQ.3) IOVCL = ETA(IOVCLC)",
            "$OMEGA BLOCK(1) ; ETA(IOVCLA)\n 0.1; ETA(IOVCLA) \n $OMEGA BLOCK SAME ; ETA(IOVCLB)\n $OMEGA BLOCK SAME ; ETA(IOVCLC)"
        ],
        [
            "IOVCL = 0",
            ";; no iov ON CL"
        ]
    ],
    "IOVQ2": [
        [
            "IF(OCC.EQ.1) IOVQ2 = ETA(IOVQ2A)       \n  IF(OCC.EQ.2) IOVQ2 = ETA(IOVQ2B) \n  IF(OCC.EQ.3) IOVQ2 = ETA(IOVQ2C)",
            "*EXP(IOVQ2)",
            "$OMEGA BLOCK(1) ; ETA(IOVQ2A)\n 0.1 ; ETA(IOVQ2A)\n $OMEGA BLOCK SAME ; ETA(IOVQ2B)\n $OMEGA BLOCK SAME ; ETA(IOVQ2C)"
        ],
        [
            "IOVQ2 = 0",
            "",
            ";; no iov ON Q"
        ]
    ],
    "IOVV": [
        [
            "IF(OCC.EQ.1) IOVV = ETA(IOVVA) \n  IF(OCC.EQ.2) IOVV = ETA(IOVVB) \n  IF(OCC.EQ.3) IOVV = ETA(IOVVC)",
            "$OMEGA BLOCK(1) ; ETA(IOVVA)\n 0.1  ; ETA(IOVVA) \n$OMEGA BLOCK SAME ; ETA(IOVVB)\n$OMEGA BLOCK SAME ; ETA(IOVVC)"
        ],
        [
            "IOVV = 0",
            ";; no iov ON V"
        ]
    ],
    "RESERR": [
        [
            "*EXP(EPS(RESERRA))",
            " 0.2 \t; EPS(RESERRA) proportional error"
        ],
        [
            "*EXP(EPS(RESERRA))+EPS(RESERRB)",
            " 0.1 \t; EPS(RESERRA) proportional error\n  1 \t; EPS(RESERRB) additive error"
        ]
    ]
}
