# Supplementary material for: pyDarwin machine learning algorithms application and comparison in nonlinear mixed-effect model selection and optimization
Source: J Pharmacokinet Pharmacodyn. 2024 Jun 28;51(6):785–96. doi: 10.1007/s10928-024-09932-9 (PMC11579193; doi:10.1007/s10928-024-09932-9)
Supplement: Supplementary file 3 — Supplementary file3 (TXT 4.09 KB) [file 10928_2024_9932_MOESM3_ESM.txt]

Supplementary Material 3 � Options file

EX:
{
    "author": "Xinnong",
    "algorithm": "EX",
    "exhaustive_batch_size": 2000,
	"random_seed":11,
    "num_parallel": 36,
    "crash_value": 99999999,

    "penalty": {
        "theta": 10,
        "omega": 10,
        "sigma": 10,
        "convergence": 100,
        "covariance": 100,
        "correlation": 100,
        "condition_number": 100,
        "non_influential_tokens": 0.00001
    },

    "remove_run_dir": true,
	"use_saved_models": true,
	"saved_models_file": "C:/Users/xli267/DAMGNEW/GRID3/models.json",
    "nmfe_path": "c:/nm750/util/nmfe75.bat",
    "model_run_timeout": 6000
}

PSO:

{
    "author": "Xinnong",
    "algorithm": "EX",
    "exhaustive_batch_size": 2000,
	"random_seed":11,
    "num_parallel": 36,
    "crash_value": 99999999,

    "penalty": {
        "theta": 10,
        "omega": 10,
        "sigma": 10,
        "convergence": 100,
        "covariance": 100,
        "correlation": 100,
        "condition_number": 100,
        "non_influential_tokens": 0.00001
    },

    "remove_run_dir": true,
	"use_saved_models": true,
	"saved_models_file": "C:/Users/xli267/DAMGNEW/GRID3/models.json",
    "nmfe_path": "c:/nm750/util/nmfe75.bat",
    "model_run_timeout": 6000
}

GA:

{
    "author": "Xinnong",
    "algorithm": "EX",
    "exhaustive_batch_size": 2000,
	"random_seed":11,
    "num_parallel": 36,
    "crash_value": 99999999,

    "penalty": {
        "theta": 10,
        "omega": 10,
        "sigma": 10,
        "convergence": 100,
        "covariance": 100,
        "correlation": 100,
        "condition_number": 100,
        "non_influential_tokens": 0.00001
    },

    "remove_run_dir": true,
	"use_saved_models": true,
	"saved_models_file": "C:/Users/xli267/DAMGNEW/GRID3/models.json",
    "nmfe_path": "c:/nm750/util/nmfe75.bat",
    "model_run_timeout": 6000
}

GP:

{
    "author": "Xinnong",
    "algorithm": "GP",
    "num_opt_chains": 4,

    "random_seed": 11,
    "population_size": 80,
    "num_parallel": 32,
    "num_generations": 20,

    "downhill_period": 5,
    "num_niches": 2,
    "niche_radius": 2,
    "local_2_bit_search": true,
    "final_downhill_search": true,

    "crash_value": 99999999,

    "penalty": {
        "theta": 10,
        "omega": 10,
        "sigma": 10,
        "convergence": 100,
        "covariance": 100,
        "correlation": 100,
        "condition_number": 100,
        "non_influential_tokens": 0.00001
    },

    "remove_run_dir": true,

    "nmfe_path": "c:/nm750/util/nmfe75.bat",
    "model_run_timeout": 6000
}

GBRT:

{
    "author": "Xinnong",
    "algorithm": "GBRT",
    "num_opt_chains": 4,

    "random_seed": 12,
    "population_size": 80,
    "num_parallel": 32,
    "num_generations": 20,

    "downhill_period": 5,
    "num_niches": 2,
    "niche_radius": 2,
    "local_2_bit_search": true,
    "final_downhill_search": true,

    "crash_value": 99999999,

    "penalty": {
        "theta": 10,
        "omega": 10,
        "sigma": 10,
        "convergence": 100,
        "covariance": 100,
        "correlation": 100,
        "condition_number": 100,
        "non_influential_tokens": 0.00001
    },

    "remove_run_dir": true,

    "nmfe_path": "c:/nm750/util/nmfe75.bat",
    "model_run_timeout": 6000

    
}

RF:

{
    "author": "Xinnong",
    "algorithm": "RF",
    "num_opt_chains": 4,

    "random_seed": 11,
    "population_size": 80,
    "num_parallel": 32,
    "num_generations": 20,

    "downhill_period": 5,
    "num_niches": 2,
    "niche_radius": 2,
    "local_2_bit_search": true,
    "final_downhill_search": true,

    "crash_value": 99999999,

    "penalty": {
        "theta": 10,
        "omega": 10,
        "sigma": 10,
        "convergence": 100,
        "covariance": 100,
        "correlation": 100,
        "condition_number": 100,
        "non_influential_tokens": 0.00001
    },

    "remove_run_dir": true,

    "nmfe_path": "c:/nm750/util/nmfe75.bat",
    "model_run_timeout": 6000

    
}
