# Supplementary material for: pyDarwin machine learning algorithms application and comparison in nonlinear mixed-effect model selection and optimization
Source: J Pharmacokinet Pharmacodyn. 2024 Jun 28;51(6):785–96. doi: 10.1007/s10928-024-09932-9 (PMC11579193; doi:10.1007/s10928-024-09932-9)
Supplement: Supplementary file 4 — Supplementary file4 (TXT 3 KB) [file 10928_2024_9932_MOESM4_ESM.txt]

Supplementary Material 4 � Final control file

$PROBLEM    1,2,3 compartment pydarwin fitting
$INPUT       ID TIME AMT RATE DV MDV EVID WT AGE SEX BUN SCR OCC

$DATA      C:\Users\xli267\DAMGNEW\DMAGGRID2/data.csv IGNORE=@

$SUBROUTINE ADVAN11 TRANS4 

$PK      

  CWTKGONE = WT/81  ;; WEIGHT CENTERED ON ONE
  CWTKGZERO = WT-81 ;; WEIGHT CENTERED ON ZERO
  CAGE = AGE/60     ;; AGE CENTERED ON ONE
  CSCR = SCR/0.9  
  IF(OCC.EQ.1) IOVV = ETA(3) 
  IF(OCC.EQ.2) IOVV = ETA(4) 
  IF(OCC.EQ.3) IOVV = ETA(5)  
  IF(OCC.EQ.1) IOVCL = ETA(6) 
  IF(OCC.EQ.2) IOVCL = ETA(7) 
  IF(OCC.EQ.3) IOVCL = ETA(8)  
  IF(OCC.EQ.1) IOVQ2 = ETA(9)       
  IF(OCC.EQ.2) IOVQ2 = ETA(10) 
  IF(OCC.EQ.3) IOVQ2 = ETA(11)
  TVV=THETA(1)*CWTKGONE**THETA(7)  *EXP(IOVV)
  V1=TVV*EXP(ETA(2)) ;; V1 FOR TRANS 4, V FOR TRANS2  

  S1=V1
  TVCL=THETA(2) *EXP(IOVCL)
  CL=TVCL*EXP(ETA(1)) 

  Q2=THETA(3)*EXP(IOVQ2) 
  Q3=THETA(4)*EXP(ETA(12)) 
  V2=THETA(5)*EXP(ETA(13))
  V3=THETA(6)    
$ERROR     	
  REP = IREP      
  IPRED =F  
  IOBS = F *EXP(EPS(1))+EPS(2)
  Y=IOBS
$THETA      
  (0,80) 	; THETA(1) V  UNITS = L  
  (0,8) 		; THETA(2) CL UNITS = L/HR
  (0,90) 	; THETA(3) Q2 
  (0,11)	; THETA(4) Q3 
  (0,66) 	; THETA(5) V2  
  (0,150) 	; THETA(6) V3 
  ; init for Q2~WT 
  ; init for Q2~WT 
  ; init for V2~WT
  ; init for V3~WT   
  (-2,1) 	; THETA(7) POWER volume~WT   


$OMEGA    
  0.1  		; ETA(1) CLEARANCE 
  0.4  		; ETA(2) VOLUME  

$OMEGA BLOCK(1) ; ETA(3)
  0.1  ; ETA(3) 
$OMEGA BLOCK SAME ; ETA(4)
$OMEGA BLOCK SAME ; ETA(5)  
$OMEGA BLOCK(1) ; ETA(6)
  0.1; ETA(6) 
$OMEGA BLOCK SAME ; ETA(7)
$OMEGA BLOCK SAME ; ETA(8)  
$OMEGA BLOCK(1) ; ETA(9)
  0.1 ; ETA(9)
$OMEGA BLOCK SAME ; ETA(10)
$OMEGA BLOCK SAME ; ETA(11) 	 ; init for IOV on Q
  ;;ETA(BSVQ2) BSV on Q2 
$OMEGA 
  (0.4) 	; ETA(12) ;;ETA(12) BSV on Q3 
$OMEGA 
  (0.2) 	; ETA(13) ;;ETA(13) BSV on V2 
  ;;ETA(13) BSV on V3   
$SIGMA   
  0.1 	; EPS(1) proportional error
  1 	; EPS(2) additive error

$EST METHOD=COND INTER MAX = 9999 MSFO=MSF1  
$COV UNCOND PRINT=E  PRECOND=1 PRECONDS=TOS  MATRIX = R

;; Phenotype 
;; OrderedDict([('ADVAN', 0), ('BSVQ2', 1), ('BSVQ3', 0), ('BSVV2', 0), ('BSVV3', 1), ('Q~WT', 1), ('Q2~WT', 1), ('V~WT', 0), ('V2~WT', 0), ('V3~WT', 1), ('V~AGE', 1), ('V~SEX', 1), ('CL~SEX', 1), ('CL~WT', 1), ('CL~SCR', 1), ('CL~AGE', 1), ('IOVCL', 0), ('IOVQ2', 0), ('IOVV', 0), ('RESERR', 0)])
;; Genotype 
;; [0, 1, 0, 0, 1, 1, 1, 0, 0, 1, 1, 1, 1, 1, 1, 1, 0, 0, 0, 0]
;; Num non-influential tokens = 0
