# Supplementary material for: pyDarwin machine learning algorithms application and comparison in nonlinear mixed-effect model selection and optimization
Source: J Pharmacokinet Pharmacodyn. 2024 Jun 28;51(6):785–96. doi: 10.1007/s10928-024-09932-9 (PMC11579193; doi:10.1007/s10928-024-09932-9)
Supplement: Supplementary file 5 — Supplementary file5 (TXT 41.5 KB) [file 10928_2024_9932_MOESM5_ESM.txt]

Supplementary Material 5 � Final output file

$PROBLEM    1,2,3 compartment pydarwin fitting
$INPUT       ID TIME AMT RATE DV MDV EVID WT AGE SEX BUN SCR OCC

$DATA      C:\Users\xli267\DAMGNEW\DMAGGRID2/data.csv IGNORE=@

$SUBROUTINE ADVAN11 TRANS4 

$PK      

  CWTKGONE = WT/81  ;; WEIGHT CENTERED ON ONE
  CWTKGZERO = WT-81 ;; WEIGHT CENTERED ON ZERO
  CAGE = AGE/60     ;; AGE CENTERED ON ONE
  CSCR = SCR/0.9  
  IF(OCC.EQ.1) IOVV = ETA(3) 
  IF(OCC.EQ.2) IOVV = ETA(4) 
  IF(OCC.EQ.3) IOVV = ETA(5)  
  IF(OCC.EQ.1) IOVCL = ETA(6) 
  IF(OCC.EQ.2) IOVCL = ETA(7) 
  IF(OCC.EQ.3) IOVCL = ETA(8)  
  IF(OCC.EQ.1) IOVQ2 = ETA(9)       
  IF(OCC.EQ.2) IOVQ2 = ETA(10) 
  IF(OCC.EQ.3) IOVQ2 = ETA(11)
  TVV=THETA(1)*CWTKGONE**THETA(7)  *EXP(IOVV)
  V1=TVV*EXP(ETA(2)) ;; V1 FOR TRANS 4, V FOR TRANS2  

  S1=V1
  TVCL=THETA(2) *EXP(IOVCL)
  CL=TVCL*EXP(ETA(1)) 

  Q2=THETA(3)*EXP(IOVQ2) 
  Q3=THETA(4)*EXP(ETA(12)) 
  V2=THETA(5)*EXP(ETA(13))
  V3=THETA(6)    
$ERROR     	
  REP = IREP      
  IPRED =F  
  IOBS = F *EXP(EPS(1))+EPS(2)
  Y=IOBS
$THETA      
  (0,80) 	; THETA(1) V  UNITS = L  
  (0,8) 		; THETA(2) CL UNITS = L/HR
  (0,90) 	; THETA(3) Q2 
  (0,11)	; THETA(4) Q3 
  (0,66) 	; THETA(5) V2  
  (0,150) 	; THETA(6) V3 
  ; init for Q2~WT 
  ; init for Q2~WT 
  ; init for V2~WT
  ; init for V3~WT   
  (-2,1) 	; THETA(7) POWER volume~WT   


$OMEGA    
  0.1  		; ETA(1) CLEARANCE 
  0.4  		; ETA(2) VOLUME  

$OMEGA BLOCK(1) ; ETA(3)
  0.1  ; ETA(3) 
$OMEGA BLOCK SAME ; ETA(4)
$OMEGA BLOCK SAME ; ETA(5)  
$OMEGA BLOCK(1) ; ETA(6)
  0.1; ETA(6) 
$OMEGA BLOCK SAME ; ETA(7)
$OMEGA BLOCK SAME ; ETA(8)  
$OMEGA BLOCK(1) ; ETA(9)
  0.1 ; ETA(9)
$OMEGA BLOCK SAME ; ETA(10)
$OMEGA BLOCK SAME ; ETA(11) 	 ; init for IOV on Q
  ;;ETA(BSVQ2) BSV on Q2 
$OMEGA 
  (0.4) 	; ETA(12) ;;ETA(12) BSV on Q3 
$OMEGA 
  (0.2) 	; ETA(13) ;;ETA(13) BSV on V2 
  ;;ETA(13) BSV on V3   
$SIGMA   
  0.1 	; EPS(1) proportional error
  1 	; EPS(2) additive error

$EST METHOD=COND INTER MAX = 9999 MSFO=MSF1  
$COV UNCOND PRINT=E  PRECOND=1 PRECONDS=TOS  MATRIX = R

;; Phenotype 
;; OrderedDict([('ADVAN', 0), ('BSVQ2', 1), ('BSVQ3', 0), ('BSVV2', 0), ('BSVV3', 1), ('Q~WT', 1), ('Q2~WT', 1), ('V~WT', 0), ('V2~WT', 0), ('V3~WT', 1), ('V~AGE', 1), ('V~SEX', 1), ('CL~SEX', 1), ('CL~WT', 1), ('CL~SCR', 1), ('CL~AGE', 1), ('IOVCL', 0), ('IOVQ2', 0), ('IOVV', 0), ('RESERR', 0)])
;; Genotype 
;; [0, 1, 0, 0, 1, 1, 1, 0, 0, 1, 1, 1, 1, 1, 1, 1, 0, 0, 0, 0]
;; Num non-influential tokens = 0  
NM-TRAN MESSAGES 
  
 WARNINGS AND ERRORS (IF ANY) FOR PROBLEM    1
             
 (WARNING  2) NM-TRAN INFERS THAT THE DATA ARE POPULATION.
             
 (WARNING  3) THERE MAY BE AN ERROR IN THE ABBREVIATED CODE. THE FOLLOWING
 ONE OR MORE RANDOM VARIABLES ARE DEFINED WITH "IF" STATEMENTS THAT DO NOT
 PROVIDE DEFINITIONS FOR BOTH THE "THEN" AND "ELSE" CASES. IF ALL
 CONDITIONS FAIL, THE VALUES OF THESE VARIABLES WILL BE ZERO.
  
   IOVV IOVCL IOVQ2

  
License Registered to: SUNY at Buffalo Robert Bies
Expiration Date:    14 DEC 2023
Current Date:       10 DEC 2023
  **** WARNING!!! Days until program expires :   4 ****
  **** CONTACT idssoftware@iconplc.com FOR RENEWAL ****
1NONLINEAR MIXED EFFECTS MODEL PROGRAM (NONMEM) VERSION 7.5.0
 ORIGINALLY DEVELOPED BY STUART BEAL, LEWIS SHEINER, AND ALISON BOECKMANN
 CURRENT DEVELOPERS ARE ROBERT BAUER, ICON DEVELOPMENT SOLUTIONS,
 AND ALISON BOECKMANN. IMPLEMENTATION, EFFICIENCY, AND STANDARDIZATION
 PERFORMED BY NOUS INFOSYSTEMS.

 PROBLEM NO.:         1
 1,2,3 compartment pydarwin fitting
0DATA CHECKOUT RUN:              NO
 DATA SET LOCATED ON UNIT NO.:    2
 THIS UNIT TO BE REWOUND:        NO
 NO. OF DATA RECS IN DATA SET:     1110
 NO. OF DATA ITEMS IN DATA SET:  13
 ID DATA ITEM IS DATA ITEM NO.:   1
 DEP VARIABLE IS DATA ITEM NO.:   5
 MDV DATA ITEM IS DATA ITEM NO.:  6
0INDICES PASSED TO SUBROUTINE PRED:
   7   2   3   4   0   0   0   0   0   0   0
0LABELS FOR DATA ITEMS:
 ID TIME AMT RATE DV MDV EVID WT AGE SEX BUN SCR OCC
0FORMAT FOR DATA:
 (E4.0,3E7.0,E5.0,2E2.0,E7.0,E5.0,E2.0,E6.0,E5.0,E2.0)

 TOT. NO. OF OBS RECS:      951
 TOT. NO. OF INDIVIDUALS:       66
0LENGTH OF THETA:   7
0DEFAULT THETA BOUNDARY TEST OMITTED:    NO
0OMEGA HAS BLOCK FORM:
  1
  0  2
  0  0  3
  0  0  0  3
  0  0  0  0  3
  0  0  0  0  0  4
  0  0  0  0  0  0  4
  0  0  0  0  0  0  0  4
  0  0  0  0  0  0  0  0  5
  0  0  0  0  0  0  0  0  0  5
  0  0  0  0  0  0  0  0  0  0  5
  0  0  0  0  0  0  0  0  0  0  0  6
  0  0  0  0  0  0  0  0  0  0  0  0  7
0DEFAULT OMEGA BOUNDARY TEST OMITTED:    NO
0SIGMA HAS SIMPLE DIAGONAL FORM WITH DIMENSION:   2
0DEFAULT SIGMA BOUNDARY TEST OMITTED:    NO
0INITIAL ESTIMATE OF THETA:
 LOWER BOUND    INITIAL EST    UPPER BOUND
  0.0000E+00     0.8000E+02     0.1000E+07
  0.0000E+00     0.8000E+01     0.1000E+07
  0.0000E+00     0.9000E+02     0.1000E+07
  0.0000E+00     0.1100E+02     0.1000E+07
  0.0000E+00     0.6600E+02     0.1000E+07
  0.0000E+00     0.1500E+03     0.1000E+07
 -0.2000E+01     0.1000E+01     0.1000E+07
0INITIAL ESTIMATE OF OMEGA:
 BLOCK SET NO.   BLOCK                                                                    FIXED
        1                                                                                   NO
                  0.1000E+00
        2                                                                                   NO
                  0.4000E+00
        3                                                                                   NO
                  0.1000E+00
        4                                                                                   NO
                  0.1000E+00
        5                                                                                   NO
                  0.1000E+00
        6                                                                                   NO
                  0.4000E+00
        7                                                                                   NO
                  0.2000E+00
0INITIAL ESTIMATE OF SIGMA:
 0.1000E+00
 0.0000E+00   0.1000E+01
0COVARIANCE STEP OMITTED:        NO
 R MATRIX SUBSTITUTED:          YES
 S MATRIX SUBSTITUTED:           NO
 EIGENVLS. PRINTED:             YES
 COMPRESSED FORMAT:              NO
 GRADIENT METHOD USED:     NOSLOW
 SIGDIGITS ETAHAT (SIGLO):                  -1
 SIGDIGITS GRADIENTS (SIGL):                -1
 EXCLUDE COV FOR FOCE (NOFCOV):              NO
 Cholesky Transposition of R Matrix (CHOLROFF):0
 KNUTHSUMOFF:                                -1
 RESUME COV ANALYSIS (RESUME):               NO
 SIR SAMPLE SIZE (SIRSAMPLE):
 NON-LINEARLY TRANSFORM THETAS DURING COV (THBND): 1
 PRECONDTIONING CYCLES (PRECOND):        1
 PRECONDTIONING TYPES (PRECONDS):        TOS
 FORCED PRECONDTIONING CYCLES (PFCOND):0
 PRECONDTIONING TYPE (PRETYPE):        0
 FORCED POS. DEFINITE SETTING DURING PRECONDITIONING: (FPOSDEF):0
 SIMPLE POS. DEFINITE SETTING: (POSDEF):-1
1DOUBLE PRECISION PREDPP VERSION 7.5.0

 THREE COMPARTMENT MODEL (ADVAN11)
0MAXIMUM NO. OF BASIC PK PARAMETERS:   6
0BASIC PK PARAMETERS (AFTER TRANSLATION):
   BASIC PK PARAMETER NO.  1: ELIMINATION RATE (K)
   BASIC PK PARAMETER NO.  2: CENTRAL-TO-PERIPH1 RATE (K12)
   BASIC PK PARAMETER NO.  3: PERIPH1-TO-CENTRAL RATE (K21)
   BASIC PK PARAMETER NO.  4: CENTRAL-TO-PERIPH2 RATE (K13)
   BASIC PK PARAMETER NO.  5: PERIPH2-TO-CENTRAL RATE (K31)
 TRANSLATOR WILL CONVERT PARAMETERS
 CL, V1, Q2, V2, Q3, V3 TO K, K12, K21, K13, K31 (TRANS4)
0COMPARTMENT ATTRIBUTES
 COMPT. NO.   FUNCTION   INITIAL    ON/OFF      DOSE      DEFAULT    DEFAULT
                         STATUS     ALLOWED    ALLOWED    FOR DOSE   FOR OBS.
    1         CENTRAL      ON         NO         YES        YES        YES
    2         PERIPH1      ON         NO         YES        NO         NO
    3         PERIPH2      ON         NO         YES        NO         NO
    4         OUTPUT       OFF        YES        NO         NO         NO
1
 ADDITIONAL PK PARAMETERS - ASSIGNMENT OF ROWS IN GG
 COMPT. NO.                             INDICES
              SCALE      BIOAVAIL.   ZERO-ORDER  ZERO-ORDER  ABSORB
                         FRACTION    RATE        DURATION    LAG
    1            7           *           *           *           *
    2            *           *           *           *           *
    3            *           *           *           *           *
    4            *           -           -           -           -
             - PARAMETER IS NOT ALLOWED FOR THIS MODEL
             * PARAMETER IS NOT SUPPLIED BY PK SUBROUTINE;
               WILL DEFAULT TO ONE IF APPLICABLE
0DATA ITEM INDICES USED BY PRED ARE:
   EVENT ID DATA ITEM IS DATA ITEM NO.:      7
   TIME DATA ITEM IS DATA ITEM NO.:          2
   DOSE AMOUNT DATA ITEM IS DATA ITEM NO.:   3
   DOSE RATE DATA ITEM IS DATA ITEM NO.:     4

0PK SUBROUTINE CALLED WITH EVERY EVENT RECORD.
 PK SUBROUTINE NOT CALLED AT NONEVENT (ADDITIONAL OR LAGGED) DOSE TIMES.
0ERROR SUBROUTINE CALLED WITH EVERY EVENT RECORD.
1
 
 
 #TBLN:      1
 #METH: First Order Conditional Estimation with Interaction
 
 ESTIMATION STEP OMITTED:                 NO
 ANALYSIS TYPE:                           POPULATION
 NUMBER OF SADDLE POINT RESET ITERATIONS:      0
 GRADIENT METHOD USED:               NOSLOW
 CONDITIONAL ESTIMATES USED:              YES
 CENTERED ETA:                            NO
 EPS-ETA INTERACTION:                     YES
 LAPLACIAN OBJ. FUNC.:                    NO
 NO. OF FUNCT. EVALS. ALLOWED:            9999
 NO. OF SIG. FIGURES REQUIRED:            3
 INTERMEDIATE PRINTOUT:                   YES
 ESTIMATE OUTPUT TO MSF:                  YES
 IND. OBJ. FUNC. VALUES SORTED:           NO
 NUMERICAL DERIVATIVE
       FILE REQUEST (NUMDER):               NONE
 MAP (ETAHAT) ESTIMATION METHOD (OPTMAP):   0
 ETA HESSIAN EVALUATION METHOD (ETADER):    0
 INITIAL ETA FOR MAP ESTIMATION (MCETA):    0
 SIGDIGITS FOR MAP ESTIMATION (SIGLO):      100
 GRADIENT SIGDIGITS OF
       FIXED EFFECTS PARAMETERS (SIGL):     100
 NOPRIOR SETTING (NOPRIOR):                 0
 NOCOV SETTING (NOCOV):                     OFF
 DERCONT SETTING (DERCONT):                 OFF
 FINAL ETA RE-EVALUATION (FNLETA):          1
 EXCLUDE NON-INFLUENTIAL (NON-INFL.) ETAS
       IN SHRINKAGE (ETASTYPE):             NO
 NON-INFL. ETA CORRECTION (NONINFETA):      0
 RAW OUTPUT FILE (FILE): NM_0_097706.ext
 EXCLUDE TITLE (NOTITLE):                   NO
 EXCLUDE COLUMN LABELS (NOLABEL):           NO
 FORMAT FOR ADDITIONAL FILES (FORMAT):      S1PE12.5
 PARAMETER ORDER FOR OUTPUTS (ORDER):       TSOL
 KNUTHSUMOFF:                               0
 INCLUDE LNTWOPI:                           NO
 INCLUDE CONSTANT TERM TO PRIOR (PRIORC):   NO
 INCLUDE CONSTANT TERM TO OMEGA (ETA) (OLNTWOPI):NO
 ADDITIONAL CONVERGENCE TEST (CTYPE=4)?:    NO
 EM OR BAYESIAN METHOD USED:                 NONE

 
 THE FOLLOWING LABELS ARE EQUIVALENT
 PRED=PREDI
 RES=RESI
 WRES=WRESI
 IWRS=IWRESI
 IPRD=IPREDI
 IRS=IRESI
 
 MONITORING OF SEARCH:

 
0ITERATION NO.:    0    OBJECTIVE VALUE:   8655.74945012135        NO. OF FUNC. EVALS.:  11
 CUMULATIVE NO. OF FUNC. EVALS.:       11
 NPARAMETR:  8.0000E+01  8.0000E+00  9.0000E+01  1.1000E+01  6.6000E+01  1.5000E+02  1.0000E+00  1.0000E-01  4.0000E-01  1.0000E-01
             1.0000E-01  1.0000E-01  4.0000E-01  2.0000E-01  1.0000E-01  1.0000E+00
 PARAMETER:  1.0000E-01  1.0000E-01  1.0000E-01  1.0000E-01  1.0000E-01  1.0000E-01  1.0000E-01  1.0000E-01  1.0000E-01  1.0000E-01
             1.0000E-01  1.0000E-01  1.0000E-01  1.0000E-01  1.0000E-01  1.0000E-01
 GRADIENT:   1.9606E+02 -9.9942E+01  9.0087E+01 -1.0338E+01 -5.2416E+01  1.0614E+01 -7.0008E+00 -6.8110E+01 -7.7316E+01 -1.3176E+01
             6.6625E+00  3.4077E+00  9.2115E+00 -2.6183E+01  8.7826E+02  2.5354E+00
 
0ITERATION NO.:   34    OBJECTIVE VALUE:   8041.27132031278        NO. OF FUNC. EVALS.: 568
 CUMULATIVE NO. OF FUNC. EVALS.:      579
 NPARAMETR:  2.9052E+01  8.6396E+00  7.9257E+01  9.7429E+00  7.1944E+01  1.3633E+02  1.3115E+00  2.5329E-01  1.8426E-01  9.6623E-02
             9.1787E-02  8.1831E-02  5.7450E-01  3.4494E-01  1.7259E-02  1.4670E+01
 PARAMETER: -9.1295E-01  1.7692E-01 -2.7119E-02 -2.1357E-02  1.8624E-01  4.4282E-03  1.9878E-01  5.6467E-01 -2.8755E-01  8.2823E-02
             5.7149E-02 -2.5856E-04  2.8102E-01  3.7252E-01 -7.7841E-01  1.4429E+00
 GRADIENT:  -6.8262E-04 -5.3538E-03 -2.1698E-03  9.8668E-04  5.7245E-04 -4.8754E-03 -1.8373E-03 -4.6918E-04 -2.5464E-03 -1.2258E-03
             1.1872E-03 -1.9663E-03  2.1001E-03 -3.6959E-04 -1.9740E-03 -4.0442E-03
 
 #TERM:
0MINIMIZATION SUCCESSFUL
 NO. OF FUNCTION EVALUATIONS USED:      579
 NO. OF SIG. DIGITS IN FINAL EST.:  3.8

 ETABAR IS THE ARITHMETIC MEAN OF THE ETA-ESTIMATES,
 AND THE P-VALUE IS GIVEN FOR THE NULL HYPOTHESIS THAT THE TRUE MEAN IS 0.
 
 ETABAR:         3.8012E-03 -2.0225E-03  1.9230E-04  2.4474E-03 -3.7002E-03 -5.7158E-03  3.5465E-03  3.5469E-03 -9.4529E-03  3.6807E-04
                -3.5226E-03 -3.8787E-02  7.7529E-03
 SE:             5.4838E-02  3.8569E-02  2.2483E-02  4.2037E-03  9.7236E-03  2.4515E-02  1.9061E-02  1.9038E-02  2.4619E-02  4.6295E-04
                 1.0947E-02  7.5068E-02  6.6121E-02
 N:                      66          66          66          66          66          66          66          66          66          66
                         66          66          66
 
 P VAL.:         9.4474E-01  9.5818E-01  9.9318E-01  5.6044E-01  7.0355E-01  8.1564E-01  8.5240E-01  8.5220E-01  7.0100E-01  4.2658E-01
                 7.4760E-01  6.0537E-01  9.0666E-01
 
 ETASHRINKSD(%)  1.0800E+01  2.6447E+01  4.0788E+01  8.8929E+01  7.4392E+01  3.3757E+01  4.8497E+01  4.8559E+01  2.9547E+01  9.8675E+01
                 6.8674E+01  1.8923E+01  7.8369E+00
 ETASHRINKVR(%)  2.0433E+01  4.5899E+01  6.4940E+01  9.8774E+01  9.3442E+01  5.6119E+01  7.3474E+01  7.3538E+01  5.0363E+01  9.9982E+01
                 9.0187E+01  3.4265E+01  1.5060E+01
 EBVSHRINKSD(%)  1.0507E+01  2.6386E+01  4.5587E+01  8.9634E+01  6.6007E+01  3.4530E+01  4.5264E+01  5.1084E+01  3.2255E+01  9.8951E+01
                 6.6076E+01  1.8888E+01  8.5692E+00
 EBVSHRINKVR(%)  1.9910E+01  4.5810E+01  7.0392E+01  9.8925E+01  8.8445E+01  5.7137E+01  7.0040E+01  7.6072E+01  5.4105E+01  9.9989E+01
                 8.8492E+01  3.4208E+01  1.6404E+01
 RELATIVEINF(%)  0.0000E+00  0.0000E+00  0.0000E+00  0.0000E+00  0.0000E+00  0.0000E+00  0.0000E+00  0.0000E+00  4.3170E+01  9.6069E-03
                 1.0135E+01  6.1977E+01  7.9050E+01
 EPSSHRINKSD(%)  1.7675E+01  1.7675E+01
 EPSSHRINKVR(%)  3.2226E+01  3.2226E+01
 
  
 TOTAL DATA POINTS NORMALLY DISTRIBUTED (N):          951
 N*LOG(2PI) CONSTANT TO OBJECTIVE FUNCTION:    1747.82109015529     
 OBJECTIVE FUNCTION VALUE WITHOUT CONSTANT:    8041.27132031278     
 OBJECTIVE FUNCTION VALUE WITH CONSTANT:       9789.09241046807     
 REPORTED OBJECTIVE FUNCTION DOES NOT CONTAIN CONSTANT
  
 TOTAL EFFECTIVE ETAS (NIND*NETA):                           714
  
 #TERE:
 Elapsed estimation  time in seconds:    76.68
 TESTING R MATRIX FOR POSITIVE DEFINITNESS
 R MATRIX IS POSITIVE DEFINITE
 Elapsed covariance  time in seconds:    80.71
 Elapsed postprocess time in seconds:     0.00
1
 
 
 
 
 
 
 
 
 
 
 
 
 
 
 
 
 
 
 
 
 ************************************************************************************************************************
 ********************                                                                                ********************
 ********************               FIRST ORDER CONDITIONAL ESTIMATION WITH INTERACTION              ********************
 #OBJT:**************                       MINIMUM VALUE OF OBJECTIVE FUNCTION                      ********************
 ********************                                                                                ********************
 ************************************************************************************************************************
 


 #OBJV:********************************************     8041.271       **************************************************
1
 ************************************************************************************************************************
 ********************                                                                                ********************
 ********************               FIRST ORDER CONDITIONAL ESTIMATION WITH INTERACTION              ********************
 ********************                             FINAL PARAMETER ESTIMATE                           ********************
 ********************                                                                                ********************
 ************************************************************************************************************************
 


 THETA - VECTOR OF FIXED EFFECTS PARAMETERS   *********


         TH 1      TH 2      TH 3      TH 4      TH 5      TH 6      TH 7     
 
         2.91E+01  8.64E+00  7.93E+01  9.74E+00  7.19E+01  1.36E+02  1.31E+00
 


 OMEGA - COV MATRIX FOR RANDOM EFFECTS - ETAS  ********


         ETA1      ETA2      ETA3      ETA4      ETA5      ETA6      ETA7      ETA8      ETA9      ET10      ET11      ET12     
          ET13     
 
 ETA1
+        2.53E-01
 
 ETA2
+        0.00E+00  1.84E-01
 
 ETA3
+        0.00E+00  0.00E+00  9.66E-02
 
 ETA4
+        0.00E+00  0.00E+00  0.00E+00  9.66E-02
 
 ETA5
+        0.00E+00  0.00E+00  0.00E+00  0.00E+00  9.66E-02
 
 ETA6
+        0.00E+00  0.00E+00  0.00E+00  0.00E+00  0.00E+00  9.18E-02
 
 ETA7
+        0.00E+00  0.00E+00  0.00E+00  0.00E+00  0.00E+00  0.00E+00  9.18E-02
 
 ETA8
+        0.00E+00  0.00E+00  0.00E+00  0.00E+00  0.00E+00  0.00E+00  0.00E+00  9.18E-02
 
 ETA9
+        0.00E+00  0.00E+00  0.00E+00  0.00E+00  0.00E+00  0.00E+00  0.00E+00  0.00E+00  8.18E-02
 
 ET10
+        0.00E+00  0.00E+00  0.00E+00  0.00E+00  0.00E+00  0.00E+00  0.00E+00  0.00E+00  0.00E+00  8.18E-02
 
 ET11
+        0.00E+00  0.00E+00  0.00E+00  0.00E+00  0.00E+00  0.00E+00  0.00E+00  0.00E+00  0.00E+00  0.00E+00  8.18E-02
 
 ET12
+        0.00E+00  0.00E+00  0.00E+00  0.00E+00  0.00E+00  0.00E+00  0.00E+00  0.00E+00  0.00E+00  0.00E+00  0.00E+00  5.75E-01
 
 ET13
+        0.00E+00  0.00E+00  0.00E+00  0.00E+00  0.00E+00  0.00E+00  0.00E+00  0.00E+00  0.00E+00  0.00E+00  0.00E+00  0.00E+00
          3.45E-01
 


 SIGMA - COV MATRIX FOR RANDOM EFFECTS - EPSILONS  ****

1

         EPS1      EPS2     
 
 EPS1
+        1.73E-02
 
 EPS2
+        0.00E+00  1.47E+01
 
1


 OMEGA - CORR MATRIX FOR RANDOM EFFECTS - ETAS  *******


         ETA1      ETA2      ETA3      ETA4      ETA5      ETA6      ETA7      ETA8      ETA9      ET10      ET11      ET12     
          ET13     
 
 ETA1
+        5.03E-01
 
 ETA2
+        0.00E+00  4.29E-01
 
 ETA3
+        0.00E+00  0.00E+00  3.11E-01
 
 ETA4
+        0.00E+00  0.00E+00  0.00E+00  3.11E-01
 
 ETA5
+        0.00E+00  0.00E+00  0.00E+00  0.00E+00  3.11E-01
 
 ETA6
+        0.00E+00  0.00E+00  0.00E+00  0.00E+00  0.00E+00  3.03E-01
 
 ETA7
+        0.00E+00  0.00E+00  0.00E+00  0.00E+00  0.00E+00  0.00E+00  3.03E-01
 
 ETA8
+        0.00E+00  0.00E+00  0.00E+00  0.00E+00  0.00E+00  0.00E+00  0.00E+00  3.03E-01
 
 ETA9
+        0.00E+00  0.00E+00  0.00E+00  0.00E+00  0.00E+00  0.00E+00  0.00E+00  0.00E+00  2.86E-01
 
 ET10
+        0.00E+00  0.00E+00  0.00E+00  0.00E+00  0.00E+00  0.00E+00  0.00E+00  0.00E+00  0.00E+00  2.86E-01
 
 ET11
+        0.00E+00  0.00E+00  0.00E+00  0.00E+00  0.00E+00  0.00E+00  0.00E+00  0.00E+00  0.00E+00  0.00E+00  2.86E-01
 
 ET12
+        0.00E+00  0.00E+00  0.00E+00  0.00E+00  0.00E+00  0.00E+00  0.00E+00  0.00E+00  0.00E+00  0.00E+00  0.00E+00  7.58E-01
 
 ET13
+        0.00E+00  0.00E+00  0.00E+00  0.00E+00  0.00E+00  0.00E+00  0.00E+00  0.00E+00  0.00E+00  0.00E+00  0.00E+00  0.00E+00
          5.87E-01
 


 SIGMA - CORR MATRIX FOR RANDOM EFFECTS - EPSILONS  ***


         EPS1      EPS2     
 
 EPS1
+        1.31E-01
 
 EPS2
+        0.00E+00  3.83E+00
 
1
 ************************************************************************************************************************
 ********************                                                                                ********************
 ********************               FIRST ORDER CONDITIONAL ESTIMATION WITH INTERACTION              ********************
 ********************                            STANDARD ERROR OF ESTIMATE                          ********************
 ********************                                                                                ********************
 ************************************************************************************************************************
 


 THETA - VECTOR OF FIXED EFFECTS PARAMETERS   *********


         TH 1      TH 2      TH 3      TH 4      TH 5      TH 6      TH 7     
 
         2.18E+00  5.26E-01  3.56E+00  6.48E-01  4.80E+00  9.55E+00  2.89E-01
 


 OMEGA - COV MATRIX FOR RANDOM EFFECTS - ETAS  ********


         ETA1      ETA2      ETA3      ETA4      ETA5      ETA6      ETA7      ETA8      ETA9      ET10      ET11      ET12     
          ET13     
 
 ETA1
+        5.61E-02
 
 ETA2
+       .........  8.67E-02
 
 ETA3
+       ......... .........  6.58E-02
 
 ETA4
+       ......... ......... ......... .........
 
 ETA5
+       ......... ......... ......... ......... .........
 
 ETA6
+       ......... ......... ......... ......... .........  2.31E-02
 
 ETA7
+       ......... ......... ......... ......... ......... ......... .........
 
 ETA8
+       ......... ......... ......... ......... ......... ......... ......... .........
 
 ETA9
+       ......... ......... ......... ......... ......... ......... ......... .........  2.14E-02
 
 ET10
+       ......... ......... ......... ......... ......... ......... ......... ......... ......... .........
 
 ET11
+       ......... ......... ......... ......... ......... ......... ......... ......... ......... ......... .........
 
 ET12
+       ......... ......... ......... ......... ......... ......... ......... ......... ......... ......... .........  1.14E-01
 
 ET13
+       ......... ......... ......... ......... ......... ......... ......... ......... ......... ......... ......... .........
          7.37E-02
 


 SIGMA - COV MATRIX FOR RANDOM EFFECTS - EPSILONS  ****

1

         EPS1      EPS2     
 
 EPS1
+        1.25E-03
 
 EPS2
+       .........  5.27E+00
 
1


 OMEGA - CORR MATRIX FOR RANDOM EFFECTS - ETAS  *******


         ETA1      ETA2      ETA3      ETA4      ETA5      ETA6      ETA7      ETA8      ETA9      ET10      ET11      ET12     
          ET13     
 
 ETA1
+        5.57E-02
 
 ETA2
+       .........  1.01E-01
 
 ETA3
+       ......... .........  1.06E-01
 
 ETA4
+       ......... ......... ......... .........
 
 ETA5
+       ......... ......... ......... ......... .........
 
 ETA6
+       ......... ......... ......... ......... .........  3.81E-02
 
 ETA7
+       ......... ......... ......... ......... ......... ......... .........
 
 ETA8
+       ......... ......... ......... ......... ......... ......... ......... .........
 
 ETA9
+       ......... ......... ......... ......... ......... ......... ......... .........  3.75E-02
 
 ET10
+       ......... ......... ......... ......... ......... ......... ......... ......... ......... .........
 
 ET11
+       ......... ......... ......... ......... ......... ......... ......... ......... ......... ......... .........
 
 ET12
+       ......... ......... ......... ......... ......... ......... ......... ......... ......... ......... .........  7.52E-02
 
 ET13
+       ......... ......... ......... ......... ......... ......... ......... ......... ......... ......... ......... .........
          6.28E-02
 


 SIGMA - CORR MATRIX FOR RANDOM EFFECTS - EPSILONS  ***


         EPS1      EPS2     
 
 EPS1
+        4.76E-03
 
 EPS2
+       .........  6.88E-01
 
1
 ************************************************************************************************************************
 ********************                                                                                ********************
 ********************               FIRST ORDER CONDITIONAL ESTIMATION WITH INTERACTION              ********************
 ********************                          COVARIANCE MATRIX OF ESTIMATE                         ********************
 ********************                                                                                ********************
 ************************************************************************************************************************
 

     TH 1 | TH 1      TH 2 | TH 1      TH 2 | TH 2      TH 3 | TH 1      TH 3 | TH 2      TH 3 | TH 3      TH 4 | TH 1  
     4.73E+00         1.84E-02         2.77E-01        -2.09E+00        -9.38E-02         1.27E+01         1.12E-02

     TH 4 | TH 2      TH 4 | TH 3      TH 4 | TH 4      TH 5 | TH 1      TH 5 | TH 2      TH 5 | TH 3      TH 5 | TH 4  
     6.00E-03         6.61E-02         4.19E-01        -3.59E-01        -5.26E-03         7.41E-01         2.96E-01

     TH 5 | TH 5      TH 6 | TH 1      TH 6 | TH 2      TH 6 | TH 3      TH 6 | TH 4      TH 6 | TH 5      TH 6 | TH 6  
     2.31E+01         2.76E-01        -3.90E-01         2.86E+00        -9.15E-01         9.35E+00         9.12E+01

     TH 7 | TH 1      TH 7 | TH 2      TH 7 | TH 3      TH 7 | TH 4      TH 7 | TH 5      TH 7 | TH 6      TH 7 | TH 7  
     7.11E-03         1.18E-02        -1.33E-01        -5.48E-02        -1.16E-01         4.17E-02         8.36E-02

   OM0101 | TH 1    OM0101 | TH 2    OM0101 | TH 3    OM0101 | TH 4    OM0101 | TH 5    OM0101 | TH 6    OM0101 | TH 7  
     8.34E-04        -4.78E-04         3.12E-03        -1.13E-03         1.19E-02         1.13E-01         1.13E-04

   OM0101 | OM0101  OM0202 | TH 1    OM0202 | TH 2    OM0202 | TH 3    OM0202 | TH 4    OM0202 | TH 5    OM0202 | TH 6  
     3.14E-03        -1.96E-02         3.55E-04         2.23E-03         3.64E-03        -5.39E-03        -5.79E-02

   OM0202 | TH 7    OM0202 | OM0101  OM0202 | OM0202  OM0303 | TH 1    OM0303 | TH 2    OM0303 | TH 3    OM0303 | TH 4  
    -6.50E-05        -3.92E-05         7.51E-03         3.91E-03        -1.00E-04         1.09E-02        -1.78E-03

   OM0303 | TH 5    OM0303 | TH 6    OM0303 | TH 7    OM0303 | OM0101  OM0303 | OM0202  OM0303 | OM0303  OM0606 | TH 1  
    -1.26E-04         2.81E-02        -1.95E-04         2.57E-06        -4.10E-03         4.33E-03        -1.11E-04

   OM0606 | TH 2    OM0606 | TH 3    OM0606 | TH 4    OM0606 | TH 5    OM0606 | TH 6    OM0606 | TH 7    OM0606 | OM0101
    -6.06E-04         6.04E-04        -1.20E-05         5.61E-03         3.83E-02        -4.61E-05        -9.86E-05

   OM0606 | OM0202  OM0606 | OM0303  OM0606 | OM0606  OM0909 | TH 1    OM0909 | TH 2    OM0909 | TH 3    OM0909 | TH 4  
     1.09E-04        -1.05E-04         5.33E-04        -9.93E-04         8.18E-05         6.28E-03         5.25E-04

   OM0909 | TH 5    OM0909 | TH 6    OM0909 | TH 7    OM0909 | OM0101  OM0909 | OM0202  OM0909 | OM0303  OM0909 | OM0606
    -3.70E-03        -2.66E-04        -1.49E-04        -9.13E-07        -1.30E-04         6.07E-05        -1.71E-05

   OM0909 | OM0909  OM1212 | TH 1    OM1212 | TH 2    OM1212 | TH 3    OM1212 | TH 4    OM1212 | TH 5    OM1212 | TH 6  
     4.59E-04         1.62E-02        -4.26E-03         1.95E-02        -2.35E-02         1.23E-01         4.97E-01

   OM1212 | TH 7    OM1212 | OM0101  OM1212 | OM0202  OM1212 | OM0303  OM1212 | OM0606  OM1212 | OM0909  OM1212 | OM1212
     2.19E-03         3.93E-04        -3.11E-04         4.44E-04        -3.40E-05         2.70E-04         1.30E-02

   OM1313 | TH 1    OM1313 | TH 2    OM1313 | TH 3    OM1313 | TH 4    OM1313 | TH 5    OM1313 | TH 6    OM1313 | TH 7  
     9.39E-03         3.94E-04        -8.31E-03         1.83E-03        -3.05E-02        -1.07E-01        -6.78E-04

   OM1313 | OM0101  OM1313 | OM0202  OM1313 | OM0303  OM1313 | OM0606  OM1313 | OM0909  OM1313 | OM1212  OM1313 | OM1313
    -1.77E-04        -2.99E-04         1.12E-04        -4.32E-05        -9.12E-06         9.98E-04         5.44E-03

   SG0101 | TH 1    SG0101 | TH 2    SG0101 | TH 3    SG0101 | TH 4    SG0101 | TH 5    SG0101 | TH 6    SG0101 | TH 7  
     5.54E-05         4.28E-06         9.95E-05         4.32E-05        -1.20E-04        -9.32E-04        -3.28E-07

   SG0101 | OM0101  SG0101 | OM0202  SG0101 | OM0303  SG0101 | OM0606  SG0101 | OM0909  SG0101 | OM1212  SG0101 | OM1313
    -1.72E-06        -8.85E-06         5.64E-06        -2.82E-06         1.09E-06         2.44E-06        -1.75E-06

   SG0101 | SG0101  SG0202 | TH 1    SG0202 | TH 2    SG0202 | TH 3    SG0202 | TH 4    SG0202 | TH 5    SG0202 | TH 6  
     1.57E-06        -1.26E-01         1.28E-01        -5.64E-01        -1.14E-01         1.99E-01        -1.07E+00

   SG0202 | TH 7    SG0202 | OM0101  SG0202 | OM0202  SG0202 | OM0303  SG0202 | OM0606  SG0202 | OM0909  SG0202 | OM1212
     2.97E-02         4.14E-03         7.43E-02        -7.05E-02        -9.68E-03        -1.13E-02        -1.94E-02

   SG0202 | OM1313  SG0202 | SG0101  SG0202 | SG0202  
    -2.07E-02        -2.72E-03         2.78E+01
1
 ************************************************************************************************************************
 ********************                                                                                ********************
 ********************               FIRST ORDER CONDITIONAL ESTIMATION WITH INTERACTION              ********************
 ********************                          CORRELATION MATRIX OF ESTIMATE                        ********************
 ********************                                                                                ********************
 ************************************************************************************************************************
 

     TH 1 | TH 1      TH 2 | TH 1      TH 2 | TH 2      TH 3 | TH 1      TH 3 | TH 2      TH 3 | TH 3      TH 4 | TH 1  
     2.18E+00         1.61E-02         5.26E-01        -2.70E-01        -5.01E-02         3.56E+00         7.96E-03

     TH 4 | TH 2      TH 4 | TH 3      TH 4 | TH 4      TH 5 | TH 1      TH 5 | TH 2      TH 5 | TH 3      TH 5 | TH 4  
     1.76E-02         2.87E-02         6.48E-01        -3.43E-02        -2.08E-03         4.33E-02         9.50E-02

     TH 5 | TH 5      TH 6 | TH 1      TH 6 | TH 2      TH 6 | TH 3      TH 6 | TH 4      TH 6 | TH 5      TH 6 | TH 6  
     4.80E+00         1.33E-02        -7.76E-02         8.41E-02        -1.48E-01         2.04E-01         9.55E+00

     TH 7 | TH 1      TH 7 | TH 2      TH 7 | TH 3      TH 7 | TH 4      TH 7 | TH 5      TH 7 | TH 6      TH 7 | TH 7  
     1.13E-02         7.79E-02        -1.29E-01        -2.93E-01        -8.34E-02         1.51E-02         2.89E-01

   OM0101 | TH 1    OM0101 | TH 2    OM0101 | TH 3    OM0101 | TH 4    OM0101 | TH 5    OM0101 | TH 6    OM0101 | TH 7  
     6.84E-03        -1.62E-02         1.56E-02        -3.10E-02         4.43E-02         2.11E-01         6.98E-03

   OM0101 | OM0101  OM0202 | TH 1    OM0202 | TH 2    OM0202 | TH 3    OM0202 | TH 4    OM0202 | TH 5    OM0202 | TH 6  
     5.61E-02        -1.04E-01         7.79E-03         7.23E-03         6.48E-02        -1.30E-02        -6.99E-02

   OM0202 | TH 7    OM0202 | OM0101  OM0202 | OM0202  OM0303 | TH 1    OM0303 | TH 2    OM0303 | TH 3    OM0303 | TH 4  
    -2.59E-03        -8.07E-03         8.67E-02         2.73E-02        -2.89E-03         4.67E-02        -4.19E-02

   OM0303 | TH 5    OM0303 | TH 6    OM0303 | TH 7    OM0303 | OM0101  OM0303 | OM0202  OM0303 | OM0303  OM0606 | TH 1  
    -4.00E-04         4.48E-02        -1.03E-02         6.96E-04        -7.19E-01         6.58E-02        -2.21E-03

   OM0606 | TH 2    OM0606 | TH 3    OM0606 | TH 4    OM0606 | TH 5    OM0606 | TH 6    OM0606 | TH 7    OM0606 | OM0101
    -4.99E-02         7.35E-03        -8.02E-04         5.06E-02         1.74E-01        -6.91E-03        -7.62E-02

   OM0606 | OM0202  OM0606 | OM0303  OM0606 | OM0606  OM0909 | TH 1    OM0909 | TH 2    OM0909 | TH 3    OM0909 | TH 4  
     5.43E-02        -6.89E-02         2.31E-02        -2.13E-02         7.26E-03         8.23E-02         3.79E-02

   OM0909 | TH 5    OM0909 | TH 6    OM0909 | TH 7    OM0909 | OM0101  OM0909 | OM0202  OM0909 | OM0303  OM0909 | OM0606
    -3.59E-02        -1.30E-03        -2.41E-02        -7.59E-04        -7.01E-02         4.30E-02        -3.46E-02

   OM0909 | OM0909  OM1212 | TH 1    OM1212 | TH 2    OM1212 | TH 3    OM1212 | TH 4    OM1212 | TH 5    OM1212 | TH 6  
     2.14E-02         6.54E-02        -7.10E-02         4.80E-02        -3.19E-01         2.24E-01         4.56E-01

   OM1212 | TH 7    OM1212 | OM0101  OM1212 | OM0202  OM1212 | OM0303  OM1212 | OM0606  OM1212 | OM0909  OM1212 | OM1212
     6.66E-02         6.14E-02        -3.15E-02         5.91E-02        -1.29E-02         1.10E-01         1.14E-01

   OM1313 | TH 1    OM1313 | TH 2    OM1313 | TH 3    OM1313 | TH 4    OM1313 | TH 5    OM1313 | TH 6    OM1313 | TH 7  
     5.86E-02         1.02E-02        -3.16E-02         3.83E-02        -8.62E-02        -1.52E-01        -3.18E-02

   OM1313 | OM0101  OM1313 | OM0202  OM1313 | OM0303  OM1313 | OM0606  OM1313 | OM0909  OM1313 | OM1212  OM1313 | OM1313
    -4.28E-02        -4.67E-02         2.31E-02        -2.54E-02        -5.77E-03         1.19E-01         7.37E-02

   SG0101 | TH 1    SG0101 | TH 2    SG0101 | TH 3    SG0101 | TH 4    SG0101 | TH 5    SG0101 | TH 6    SG0101 | TH 7  
     2.04E-02         6.50E-03         2.23E-02         5.33E-02        -1.99E-02        -7.80E-02        -9.07E-04

   SG0101 | OM0101  SG0101 | OM0202  SG0101 | OM0303  SG0101 | OM0606  SG0101 | OM0909  SG0101 | OM1212  SG0101 | OM1313
    -2.45E-02        -8.15E-02         6.84E-02        -9.76E-02         4.06E-02         1.71E-02        -1.90E-02

   SG0101 | SG0101  SG0202 | TH 1    SG0202 | TH 2    SG0202 | TH 3    SG0202 | TH 4    SG0202 | TH 5    SG0202 | TH 6  
     1.25E-03        -1.10E-02         4.63E-02        -3.01E-02        -3.34E-02         7.86E-03        -2.12E-02

   SG0202 | TH 7    SG0202 | OM0101  SG0202 | OM0202  SG0202 | OM0303  SG0202 | OM0606  SG0202 | OM0909  SG0202 | OM1212
     1.95E-02         1.40E-02         1.63E-01        -2.03E-01        -7.96E-02        -1.00E-01        -3.23E-02

   SG0202 | OM1313  SG0202 | SG0101  SG0202 | SG0202  
    -5.33E-02        -4.12E-01         5.27E+00
1
 ************************************************************************************************************************
 ********************                                                                                ********************
 ********************               FIRST ORDER CONDITIONAL ESTIMATION WITH INTERACTION              ********************
 ********************                      INVERSE COVARIANCE MATRIX OF ESTIMATE                     ********************
 ********************                                                                                ********************
 ************************************************************************************************************************
 

     TH 1 | TH 1      TH 2 | TH 1      TH 2 | TH 2      TH 3 | TH 1      TH 3 | TH 2      TH 3 | TH 3      TH 4 | TH 1  
     2.35E-01        -1.19E-02         3.69E+00         3.86E-02         1.76E-02         8.85E-02        -4.42E-02

     TH 4 | TH 2      TH 4 | TH 3      TH 4 | TH 4      TH 5 | TH 1      TH 5 | TH 2      TH 5 | TH 3      TH 5 | TH 4  
    -3.51E-02        -6.35E-03         3.06E+00         5.92E-03        -1.35E-02        -2.27E-04        -7.02E-02

     TH 5 | TH 5      TH 6 | TH 1      TH 6 | TH 2      TH 6 | TH 3      TH 6 | TH 4      TH 6 | TH 5      TH 6 | TH 6  
     4.93E-02        -4.10E-05         7.40E-03        -2.47E-03        -4.00E-03        -1.86E-03         1.66E-02

     TH 7 | TH 1      TH 7 | TH 2      TH 7 | TH 3      TH 7 | TH 4      TH 7 | TH 5      TH 7 | TH 6      TH 7 | TH 7  
     3.69E-02        -5.72E-01         1.31E-01         1.70E+00         4.47E-02         2.85E-03         1.35E+01

   OM0101 | TH 1    OM0101 | TH 2    OM0101 | TH 3    OM0101 | TH 4    OM0101 | TH 5    OM0101 | TH 6    OM0101 | TH 7  
    -8.81E-02         2.70E-01        -5.50E-03         4.52E-01        -6.23E-02        -5.12E-01        -2.83E-01

   OM0101 | OM0101  OM0202 | TH 1    OM0202 | TH 2    OM0202 | TH 3    OM0202 | TH 4    OM0202 | TH 5    OM0202 | TH 6  
     3.39E+02         9.38E-01        -4.58E-01        -1.70E-01        -2.42E+00         1.87E-01         2.07E-01

   OM0202 | TH 7    OM0202 | OM0101  OM0202 | OM0202  OM0303 | TH 1    OM0303 | TH 2    OM0303 | TH 3    OM0303 | TH 4  
    -7.65E-02        -2.28E+00         2.87E+02         6.08E-01        -7.39E-01        -3.68E-01        -1.13E+00

   OM0303 | TH 5    OM0303 | TH 6    OM0303 | TH 7    OM0303 | OM0101  OM0303 | OM0202  OM0303 | OM0303  OM0606 | TH 1  
     1.80E-01         1.17E-01         8.14E-01         2.47E+00         2.69E+02         4.97E+02        -2.22E-01

   OM0606 | TH 2    OM0606 | TH 3    OM0606 | TH 4    OM0606 | TH 5    OM0606 | TH 6    OM0606 | TH 7    OM0606 | OM0101
     3.16E+00         9.79E-03         1.11E+00        -3.71E-01        -1.19E+00        -3.67E-01         1.03E+02

   OM0606 | OM0202  OM0606 | OM0303  OM0606 | OM0606  OM0909 | TH 1    OM0909 | TH 2    OM0909 | TH 3    OM0909 | TH 4  
    -1.63E+01         5.25E+01         2.06E+03         5.61E-01        -2.17E+00        -1.01E+00        -7.51E+00

   OM0909 | TH 5    OM0909 | TH 6    OM0909 | TH 7    OM0909 | OM0101  OM0909 | OM0202  OM0909 | OM0303  OM0909 | OM0606
     8.62E-01         4.18E-01         1.28E+00        -5.04E+00         6.48E+01         4.85E+01         4.93E+01

   OM0909 | OM0909  OM1212 | TH 1    OM1212 | TH 2    OM1212 | TH 3    OM1212 | TH 4    OM1212 | TH 5    OM1212 | TH 6  
     2.30E+03        -4.89E-01         1.15E+00        -8.45E-02         6.47E+00        -5.89E-01        -6.46E-01

   OM1212 | TH 7    OM1212 | OM0101  OM1212 | OM0202  OM1212 | OM0303  OM1212 | OM0606  OM1212 | OM0909  OM1212 | OM1212
    -3.15E-01         1.13E+01        -2.02E+01        -2.05E+01         5.35E+01        -8.71E+01         1.25E+02

   OM1313 | TH 1    OM1313 | TH 2    OM1313 | TH 3    OM1313 | TH 4    OM1313 | TH 5    OM1313 | TH 6    OM1313 | TH 7  
    -1.72E-01        -4.86E-01         4.57E-02        -2.52E+00         3.72E-01         4.23E-01         1.58E+00

   OM1313 | OM0101  OM1313 | OM0202  OM1313 | OM0303  OM1313 | OM0606  OM1313 | OM0909  OM1313 | OM1212  OM1313 | OM1313
    -7.84E-01         1.83E+01         1.41E+01        -1.09E+01         4.00E+01        -4.10E+01         2.05E+02

   SG0101 | TH 1    SG0101 | TH 2    SG0101 | TH 3    SG0101 | TH 4    SG0101 | TH 5    SG0101 | TH 6    SG0101 | TH 7  
    -6.79E+00        -3.49E+01        -6.99E+00        -9.57E+01         4.53E+00         1.11E+01        -5.71E+01

   SG0101 | OM0101  SG0101 | OM0202  SG0101 | OM0303  SG0101 | OM0606  SG0101 | OM0909  SG0101 | OM1212  SG0101 | OM1313
     2.09E+02         8.41E+02         1.15E+03         5.01E+03         1.08E+03        -7.65E+02         1.05E+03

   SG0101 | SG0101  SG0202 | TH 1    SG0202 | TH 2    SG0202 | TH 3    SG0202 | TH 4    SG0202 | TH 5    SG0202 | TH 6  
     8.01E+05        -2.96E-04        -1.94E-02         3.50E-05         5.07E-03        -1.79E-04         1.07E-03

   SG0202 | TH 7    SG0202 | OM0101  SG0202 | OM0202  SG0202 | OM0303  SG0202 | OM0606  SG0202 | OM0909  SG0202 | OM1212
    -4.07E-03         4.65E-03         1.63E-02         6.84E-01         1.37E+00         9.48E-01        -3.75E-02

   SG0202 | OM1313  SG0202 | SG0101  SG0202 | SG0202  
     2.31E-01         8.16E+01         4.69E-02
1
 
 
 
 
 
 
 
 
 
 
 
 
 
 
 
 
 
 
 
 
 ************************************************************************************************************************
 ********************                                                                                ********************
 ********************               FIRST ORDER CONDITIONAL ESTIMATION WITH INTERACTION              ********************
 ********************                      EIGENVALUES OF COR MATRIX OF ESTIMATE                     ********************
 ********************                                                                                ********************
 ************************************************************************************************************************
 

             1         2         3         4         5         6         7         8         9        10        11        12
             13        14        15        16
 
         2.58E-01  3.81E-01  5.28E-01  6.02E-01  6.70E-01  7.80E-01  9.10E-01  9.67E-01  1.01E+00  1.10E+00  1.11E+00  1.21E+00
          1.26E+00  1.47E+00  1.78E+00  1.96E+00
 
 Elapsed finaloutput time in seconds:     0.20
 #CPUT: Total CPU Time in Seconds,      158.969
Stop Time: 
Sun 12/10/2023 
04:10 AM
OFV = 8041.27132031278
success = True
covariance = True
correlation = True
Condition # = 7.611743695672012
Num Non fixed THETAs = 7
Num Non fixed OMEGAs = 7
Num Non fixed SIGMAs = 2
Original run directory = C:\Users\xli267\pydarwin\DMAGGRID2\temp\0\097706
